# Supplementary material for: Unexpected Diagnosis of Fahr’s Disease in a Patient with Severe Obesity and a Heterozygotic Variant in the TMEM67 Gene
Source: Genes (Basel). 2025 Nov 26;16(12):1406. doi: 10.3390/genes16121406 (PMC12732503; doi:10.3390/genes16121406)
Supplement: Supplementary file 1 [file genes-16-01406-s001.zip]

Archive with 1 entries (1 files):
- genes-3976336-supplementary.pdf
